# Supplementary material for: A Novel Polysaccharide from Auricularia Auricula Alleviates Thrombosis Induced by Carrageenan in Mice
Source: Molecules. 2022 Jul 28;27(15):4831. doi: 10.3390/molecules27154831 (PMC9369961; doi:10.3390/molecules27154831)
Supplement: Supplementary file 1 [file molecules-27-04831-s001.zip]

Archive with 1 entries (1 files):
- molecules-1823974-supplementary.pdf
